# Supplementary material for: Fecal Pollution Drives Antibiotic Resistance and Class 1 Integron Abundance in Aquatic Environments of the Bolivian Andes Impacted by Mining and Wastewater
Source: Microorganisms. 2020 Jul 26;8(8):1122. doi: 10.3390/microorganisms8081122 (PMC7464395; doi:10.3390/microorganisms8081122)
Supplement: Supplementary file 1 [file microorganisms-08-01122-s001.zip]

Archive with 3 entries (3 files):
- S1 data.xlsx
- S1 Fig.docx
- S1 table.docx
