# Supplementary material for: Fecal Pollution Drives Antibiotic Resistance and Class 1 Integron Abundance in Aquatic Environments of the Bolivian Andes Impacted by Mining and Wastewater
Source: Microorganisms. 2020 Jul 26;8(8):1122. doi: 10.3390/microorganisms8081122 (PMC7464395; doi:10.3390/microorganisms8081122)
Supplement: Supplementary file 1 [file microorganisms-08-01122-s001.zip › S1 data.xlsx]

## Sheet: Gene abundace
	Intl1		crAssphage		IMP 12		ACC3		Sul1		Sul2		OXA-2		TetA		16S
	1	2	1	2	1	2	1	2	1	2	1	2	1	2	1	2	1	2
PK1	7.38	5.89							0.0701	0.291			40.3	35.7	1.31	0.926	526000	543000
PK2	5.86	6.55			11.4	7.43			0.0285	0.257	0.0943	0.0293	42.6	42.4	4.79	2.69	1270000	1110000
PK3	41.5	34.4			9.18	11.7			9.68	18.9			81	65.5	0.992	0.865	370000	425000
MC1	148	126							0.333	0.11	0.00274	0.000694	6.92	6.03			897000	780000
MC2	3.13	1.87							0.155	0.257			12.1	12.3			1420000	1190000
MC3	1.84	1.13							0.0134	0.15	0.0104	0.00206	12	9.55			805000	736000
UP1S	57.1	61.1			7.77	6.65			36.1	43.7	1.29	1.45	57.9	67	9.47	11.9	1400000	1280000
UP2S	28100	27900	109	121			0.542	1.96	21700	23700	10700	11500	9510	9030	710	582	3950000	3650000
UP3S	2360	2370	0.000243	6.37e-05	53.9	40.6			2560	2560	8010	7290	322	314	6.94	8.14	2680000	2840000
UP1F	170	158	0.101						156	177	25.3	24.3	22.7	24.7	6.65	17.8	1260000	1090000
UP2F	22600	22800	154	132	2.31	11.4	0.721	0.0644	18900	18800	7130	6860	5870	6070	657	534	3740000	3830000
UP3F	14500	15600	15.3	13.3	18.3	36.5			20000	20000	41300	38700	3000	3080	274	262	4720000	4480000
Normaliced number of bacteria
	Intl1		crAssphage		IMP 12		ACC3		Sul1		Sul2		OXA-2		TetA
	1	2	1	2	1	2	1	2	1	2	1	2	1	2	1	2
PK1	5.61217e-05	4.33886e-05	0	0	0	0	0	0	5.3308e-07	2.14365e-06	0	0	0.000306464	0.000262983	9.96198e-06	6.82136e-06
PK2	1.84567e-05	2.36036e-05	0	0	3.59055e-05	2.67748e-05	0	0	8.97638e-08	9.26126e-07	2.97008e-07	1.05586e-07	0.000134173	0.000152793	1.50866e-05	9.69369e-06
PK3	0.000448649	0.000323765	0	0	9.92432e-05	0.000110118	0	0	0.000104649	0.000177882	0	0	0.000875676	0.000616471	1.07243e-05	8.14118e-06
MC1	0.000659978	0.000646154	0	0	0	0	0	0	1.48495e-06	5.64103e-07	1.22185e-08	3.55897e-09	3.08584e-05	3.09231e-05	0	0
MC2	8.8169e-06	6.28571e-06	0	0	0	0	0	0	4.3662e-07	8.63866e-07	0	0	3.40845e-05	4.13445e-05	0	0
MC3	9.14286e-06	6.1413e-06	0	0	0	0	0	0	6.65839e-08	8.15217e-07	5.1677e-08	1.11957e-08	5.96273e-05	5.19022e-05	0	0
UP1S	0.000163143	0.000190937	0	0	2.22e-05	2.07813e-05	0	0	0.000103143	0.000136563	3.68571e-06	4.53125e-06	0.000165429	0.000209375	2.70571e-05	3.71875e-05
UP2S	0.0284557	0.0305753	0.00011038	0.000132603	0	0	5.48861e-07	2.14795e-06	0.0219747	0.0259726	0.0108354	0.0126027	0.00963038	0.00989589	0.000718987	0.000637808
UP3S	0.00352239	0.00333803	3.62687e-10	8.97183e-11	8.04478e-05	5.71831e-05	0	0	0.0038209	0.00360563	0.0119552	0.0102676	0.000480597	0.000442254	1.03582e-05	1.14648e-05
UP1F	0.000539683	0.000579817	3.20635e-07	0	0	0	0	0	0.000495238	0.000649541	8.03175e-05	8.91743e-05	7.20635e-05	9.06422e-05	2.11111e-05	6.53211e-05
UP2F	0.0241711	0.023812	0.000164706	0.000137859	2.47059e-06	1.1906e-05	7.71123e-07	6.72585e-08	0.0202139	0.0196345	0.00762567	0.00716449	0.00627807	0.00633943	0.000702674	0.000557702
UP3F	0.0122881	0.0139286	1.29661e-05	1.1875e-05	1.55085e-05	3.25893e-05	0	0	0.0169492	0.0178571	0.035	0.0345536	0.00254237	0.00275	0.000232203	0.000233929
Mean y SD
	Intl1		crAssphage		IMP 12		ACC3		Sul1		Sul2		OXA-2		TetA
	Mean	SD	Mean	SD	Mean	SD	Mean	SD	Mean	SD	Mean	SD	Mean	SD	Mean	SD
PK1	4.97551e-05	9.00366e-06	0	0	0	0	0	0	1.33836e-06	1.13884e-06	0	0	0.000284724	3.07453e-05	8.39167e-06	2.22075e-06
PK2	2.10301e-05	3.63942e-06	0	0	3.13401e-05	6.45641e-06	0	0	5.07945e-07	5.91397e-07	2.01297e-07	1.35356e-07	0.000143483	1.3166e-05	1.23902e-05	3.81337e-06
PK3	0.000386207	8.83063e-05	0	0	0.00010468	7.68936e-06	0	0	0.000141266	5.1784e-05	0	0	0.000746073	0.000183286	9.43275e-06	1.82656e-06
MC1	0.000653066	9.77494e-06	0	0	0	0	0	0	1.02453e-06	6.51137e-07	7.88874e-09	6.12321e-09	3.08907e-05	4.57215e-08	0	0
MC2	7.55131e-06	1.78982e-06	0	0	0	0	0	0	6.50243e-07	3.02108e-07	0	0	3.77145e-05	5.13362e-06	0	0
MC3	7.64208e-06	2.12242e-06	0	0	0	0	0	0	4.40901e-07	5.29364e-07	3.14363e-08	2.86246e-08	5.57648e-05	5.46251e-06	0	0
UP1S	0.00017704	1.96538e-05	0	0	2.14906e-05	1.00321e-06	0	0	0.000119853	2.36313e-05	4.10848e-06	5.97884e-07	0.000187402	3.10748e-05	3.21223e-05	7.16324e-06
UP2S	0.0295155	0.00149882	0.000121491	1.5714e-05	0	0	1.3484e-06	1.13072e-06	0.0239736	0.00282696	0.0117191	0.00124967	0.00976314	0.000187744	0.000678398	5.74023e-05
UP3S	0.00343021	0.000130362	2.26202e-10	1.93018e-10	6.88154e-05	1.64506e-05	0	0	0.00371326	0.000152213	0.0111114	0.00119333	0.000461425	2.71129e-05	1.09115e-05	7.8247e-07
UP1F	0.00055975	2.8379e-05	1.60317e-07	2.26723e-07	0	0	0	0	0.00057239	0.000109109	8.47459e-05	6.26274e-06	8.13528e-05	1.31371e-05	4.32161e-05	3.12612e-05
UP2F	0.0239916	0.000253931	0.000151282	1.89836e-05	7.1883e-06	6.67185e-06	4.19191e-07	4.97707e-07	0.0199242	0.000409725	0.00739508	0.000326102	0.00630875	4.33815e-05	0.000630188	0.00010251
UP3F	0.0131084	0.00115996	1.24206e-05	7.71525e-07	2.40489e-05	1.2078e-05	0	0	0.0174031	0.000642046	0.0347768	0.000315673	0.00264619	0.000146815	0.000233066	1.21989e-06
Log transformed
	Intl1		crAssphage		IMP 12		ACC3		Sul1		Sul2		OXA-2		TetA
	Mean	SD	Mean	SD	Mean	SD	Mean	SD	Mean	SD	Mean	SD	Mean	SD	Mean	SD
PK1	-4.30316	-5.04558	#NUM!	#NUM!	#NUM!	#NUM!	#NUM!	#NUM!	-5.87343	-5.94354	#NUM!	#NUM!	-3.54558	-4.51222	-5.07615	-5.6535
PK2	-4.67716	-5.43897	#NUM!	#NUM!	-4.5039	-5.19001	#NUM!	#NUM!	-6.29418	-6.22812	-6.69616	-6.86852	-3.8432	-4.88055	-4.90692	-5.41869
PK3	-3.41318	-4.05401	#NUM!	#NUM!	-3.98013	-5.11411	#NUM!	#NUM!	-3.84996	-4.2858	#NUM!	#NUM!	-3.12722	-3.73687	-5.02536	-5.73837
MC1	-3.18504	-5.00989	#NUM!	#NUM!	#NUM!	#NUM!	#NUM!	#NUM!	-5.98948	-6.18633	-8.10299	-8.21302	-4.51017	-7.33988	#NUM!	#NUM!
MC2	-5.12198	-5.74719	#NUM!	#NUM!	#NUM!	#NUM!	#NUM!	#NUM!	-6.18692	-6.51984	#NUM!	#NUM!	-4.42349	-5.28958	#NUM!	#NUM!
MC3	-5.11679	-5.67317	#NUM!	#NUM!	#NUM!	#NUM!	#NUM!	#NUM!	-6.35566	-6.27625	-7.50257	-7.54326	-4.25364	-5.26261	#NUM!	#NUM!
UP1S	-3.75193	-4.70655	#NUM!	#NUM!	-4.66775	-5.99861	#NUM!	#NUM!	-3.92135	-4.62651	-5.38632	-6.22338	-3.72723	-4.50759	-4.49319	-5.14489
UP2S	-1.52995	-2.82425	-3.91546	-4.80371	#NUM!	#NUM!	-5.87018	-5.94664	-1.62027	-2.54868	-1.93111	-2.90321	-2.01041	-3.72643	-3.16852	-4.24107
UP3S	-2.46468	-3.88485	-9.6455	-9.7144	-4.16231	-4.78382	#NUM!	#NUM!	-2.43024	-3.81755	-1.95423	-2.92324	-3.3359	-4.56682	-4.96212	-6.10653
UP1F	-3.25201	-4.547	-6.79502	-6.6445	#NUM!	#NUM!	#NUM!	#NUM!	-3.24231	-3.96214	-4.07188	-5.20324	-4.08963	-4.8815	-4.36435	-4.50499
UP2F	-1.61994	-3.59528	-3.82021	-4.72162	-5.14337	-5.17575	-6.37759	-6.30303	-1.70062	-3.38751	-2.13106	-3.48665	-2.20006	-4.3627	-3.20053	-3.98923
UP3F	-1.88245	-2.93556	-4.90586	-6.11265	-4.61891	-4.91801	#NUM!	#NUM!	-1.75937	-3.19243	-1.45871	-3.50076	-2.57738	-3.83323	-3.63252	-5.91368

## Sheet: Gene abundance normalized
Site	Intl1	IMP 12	ACC3	Sul1	Sul2	OXA-2	TetA
PK1	4.98e-05	0	0	1.34e-06	0	0.000284724	8.39e-06
PK2	2.1e-05	3.13e-05	0	5.08e-07	2.01e-07	0.000143483	1.24e-05
PK3	0.000386207	0.00010468	0	0.000141266	0	0.000746073	9.43e-06
MC1	0.000653066	0	0	1.02e-06	7.89e-09	3.09e-05	0
MC2	7.55e-06	0	0	6.5e-07	0	3.77e-05	0
MC3	7.64e-06	0	0	4.41e-07	3.14e-08	5.58e-05	0
UP1S	0.00017704	2.15e-05	0	0.000119853	4.11e-06	0.000187402	3.21e-05
UP2S	0.0295155	0	1.35e-06	0.0239736	0.0117191	0.00976313	0.000678398
UP3S	0.00343021	6.88e-05	0	0.00371326	0.0111114	0.000461425	1.09e-05
UP1F	0.00055975	0	0	0.00057239	8.47e-05	8.14e-05	4.32e-05
UP2F	0.0239916	7.19e-06	4.19e-07	0.0199242	0.00739508	0.00630875	0.000630188
UP3F	0.0131084	2.4e-05	0	0.0174031	0.0347768	0.00264619	0.000233066

## Sheet: Environmental Data
Site	pH	Conductivity	As	Cd	Pb	Ni	Cu	Zn	crAssphage
PK1	8.22	0.00822	7.7	1.1	26	15	11	87	0
PK2	7.82	0.00782	8.3	1.6	58	19	13	154	0
PK3	8.01	0.00801	12	1.6	33	19	13	122	0
MC1	2.36	10.23	38	6	43	24	48	660	0
MC2	2.26	10.81	36	6	65	26	87	943	0
MC3	2.35	9.01	38	5	86	23	84	310	0
UP1S	8.68	2.40567	48.6667	1.16667	52	29	53	123.333	0
UP2S	7.42	9.439	24.7667	0.963333	23	18	22.6667	60.3333	0.000121491
UP3S	6.63667	10.7867	108	42	312.5	46.5	119.5	1811.5	2.26e-10
UP2W	8.68	2.40567	NA	NA	NA	NA	NA	NA	0.101
UP2W	7.42	9.439	0.00253333	0.00025	0.000666667	0	0.0107	0.057	0.000151282
UP3W	6.63667	10.7867	0	0.011	0.00993333	0	0.0426667	0.36	1.24e-05

## Sheet: PCA recovered data
Site	PC1	PC2
PK1	-1.48435	0.497052
PK2	-1.20442	-1.16638
PK3	-0.0607321	-1.26114
MC1	-2.29473	0.818398
MC2	-2.99356	0.685838
MC3	-2.81098	0.698013
UP1S	-0.0183283	-1.11027
UP2S	3.52999	2.17687
UP3S	1.41587	-1.19184
UP2W	-0.0209296	0.401019
UP2W	3.47007	0.495452
UP3W	2.47211	-1.04303

## Sheet: Linear Model results
	lm(formula = PC1 ~ crAssphage + pH + Conductivity, data = datos_PC)
	Residuals:
	Min 1Q Median 3Q Max
	-0.64253 -0.38964 0.01347 0.21551 0.97853
	Coefficients:
	Estimate Std. Error t value Pr(>|t|)
	(Intercept) -8.570164 1.019623 -8.405 6.64e-05 ***
	crAssphage 0.012298 0.004776 2.575 0.036735 *
	pH 0.939815 0.117723 7.983 9.24e-05 ***
	Conductivity 0.373119 0.062736 5.947 0.000572 ***
	---
	Signif. codes: 0 ‘***’ 0.001 ‘**’ 0.01 ‘*’ 0.05 ‘.’ 0.1 ‘ ’ 1
	Residual standard error: 0.6069 on 7 degrees of freedom
	Multiple R-squared: 0.9559, Adjusted R-squared: 0.9369
	F-statistic: 50.52 on 3 and 7 DF, p-value: 4.135e-05
	Analysis of Var	iance Table
	Response: PC1
	Df	Sum Sq Mean Sq	F value	Pr(>F)
	crAssphage 1	32.352 32.352	87.839	3.275e-05	***
	pH 1	10.446 10.446	28.363	0.0010925	**
	Conductivity 1	13.028 13.028	35.372	0.0005715	***
	Residuals 7	2.578 0.368
	---
	Signif. codes:	0 ‘***’ 0.001	‘**’ 0.0	1 ‘*’ 0.05	‘.’ 0.1 ‘ ’ 1

## Sheet: Pearson Correlations Genes
						R value
			intl1	sul1	sul2	blaOXA-2	tetA	blaIMP-12	crAssphage	acc-3
		intl1	1	0.919883	0.843934	0.812393	0.828576	-0.379844	0.763076	NA
		sul1	2.3e-05	1	0.970142	0.833995	0.765574	-0.303887	0.686552	NA
		sul2	0.0042	1.5e-05	1	0.854672	0.619157	-0.0864148	0.288805	NA
	P value	blaOXA-2	0.0013	0.00075	0.0033	1	0.799121	-0.476641	0.80382	NA
		tetA	0.0058	0.016	0.14	0.0098	1	-0.856388	0.829522	NA
		blaIMP-12	0.46	0.56	0.89	0.34	0.029	1	-0.923854	NA
		crAssphage	0.13	0.2	0.64	0.1	0.082	0.25	1	NA
		acc-3	NA	NA	NA	NA	NA	NA	NA	1

## Sheet: PearsonCorrelation metals EC PH
						R value
			As	Cd	Pb	Ni	Cu	Zn	pH	EC
		As	1	0.891376	0.916681	0.914512	0.897855	0.877993	-0.219722	0.333857
		Cd	0.0002292	1	0.977096	0.756072	0.749469	0.922474	-0.108378	0.3022
		Pb	7.213e-05	2.359e-07	1	0.831971	0.806487	0.898432	-0.103551	0.4817
	p Value	Ni	8.072e-05	0.007097	0.001492	1	0.856933	0.79951	-0.200007	0.9254
		Cu	0.0001754	0.007921	0.002709	0.0007515	1	0.85468	-0.539474	0.1984
		Zn	0.0003789	5.26e-05	0.0001712	0.003143	0.0008035	1	-0.386542	0.436958
		pH	0.5162	0.7511	0.7619	0.5554	0.08676	0.2403	1	-0.612152
		EC	0.3157	0.342734	0.237634	0.032097	0.419994	0.179	0.0453	1
